# Supplementary material for: Detection of H5N1 HPAIV Clade 2.3.4.4b Avian Influenza Virus in Backyard Chickens in Costa Rica
Source: Viruses. 2026 Jul 20;18(7):799. doi: 10.3390/v18070799 (PMC13431611; doi:10.3390/v18070799)
Supplement: Supplementary file 1 [file viruses-18-00799-s001.zip]

Archive with 1 entries (1 files):
- viruses-4373593-supplementary.pdf
